# Supplementary material for: Direct RT-qPCR detection of SARS-CoV-2 RNA from patient nasopharyngeal swabs without an RNA extraction step
Source: PLoS Biol. 2020 Oct 2;18(10):e3000896. doi: 10.1371/journal.pbio.3000896 (PMC7556528; doi:10.1371/journal.pbio.3000896)
Supplement: S1 Table — A) CT values from COVID-19 patient NP swabs following direct RT-qPCR versus standard RT-qPCR for SARS-CoV-2 RNA detection that included RNA extraction. A total of 150 NP swab samples representing high (CT values less than 20), intermediate (CT values of 20–30), or low (CT values of more than 30) SARS-CoV-2 RNA loads as determined by clinical RT-qPCR at UW in Seattle (labeled “original clinical RT-qPCR”) were analyzed by the indicated methods. Direct RT-qPCR was performed on 3 µl of NP swab diluent after heating for 10 minutes at 95°C or not. In parallel, RNA was extracted from 30 µl of NP swab diluent that had been previously heated at 95°C for 10 minutes or not, and RNA representing 3 µl of the original diluent was used in RT-qPCR to allow a head-to-head comparison with direct RT-qPCR on the same quantity of NP swab diluent. For selected samples (n = 100), RNA was also extracted from 200 µl of NP swab diluent (per the UW standard clinical protocol) that had been previously heated at 95°C for 10 minutes or not, and RNA representing 20 µl of the original diluent was used in RT-qPCR. Samples below the limit of detection (CT of 40 or more) are designated “NEG.” Three separate experiments (50 NP swabs per experiment, 150 different samples total) were performed and are indicated. A subset of this data is linked to Fig 2. B) CT values from COVID-19 patient NP swabs following direct RT-qPCR versus standard RT-qPCR for EXO RNA that was spiked into the swab diluent. A total of 150 NP swab samples representing high (CT values less than 20), intermediate (CT values of 20–30), or low (CT values of more than 30) SARS-CoV-2 RNA loads as determined by clinical RT-qPCR at UW in Seattle (labeled “original clinical RT-qPCR”) were analyzed by the indicated methods. For the donors indicated, an aliquot of swab diluent was spiked with 4 × 104 copies of EXO control RNA prior to RNA extraction or direct addition of sample to the RT-qPCR reaction for subsequent detection with an EXO primer [file pbio.3000896.s001.xlsx]

## Sheet: S1A Table
S1A Table. CT values from COVID-19 patient NP swabs following direct RT-qPCR versus standard RT-qPCR for SARS-CoV-2 RNA detection that includes RNA extraction. 150 NP swab samples representing high (CT values less than 20), intermediate (CT values of 20-30), or low (CT values of more than 30) SARS-CoV-2 RNA loads as determined by clinical RT-qPCR at UW in Seattle (labeled “original clinical RT-qP…
		Original clinical RT-qPCR (20 µL swab diluent equivalent)		Direct RT-PCR (3 µL swab diluent)		Standard RT-qPCR (3 µL swab diluent equivalent)		Standard RT-qPCR (20 µL swab diluent equivalent)
	NP Swab Donor	No Heat	No Heat	95oC	No Heat	95oC	No Heat	95oC	No Heat
		N1	N2	N2	N2	N2	N2	N2	N2
Experiment #1	1	18.31	16.79	23.6707	23.9081	23.0089	20.3504	nd	nd
	2	19.51	18.37	25.1436	24.7479	24.4179	21.1868	nd	nd
	3	17.2	16.17	22.1949	22.7083	22.1556	19.2114	nd	nd
	4	16.84	15.66	20.8691	22.4798	20.7385	18.4574	nd	nd
	5	19.44	18.27	24.1831	22.9477	26.604	21.3359	nd	nd
	6	25.86	25.29	30.621	33.9887	29.8628	26.9855	nd	nd
	7	24.16	23.11	30.2429	29.9968	30.3945	26.5064	nd	nd
	8	26.01	25.13	31.1917	29.174	30.6308	28.1695	nd	nd
	9	21.93	21.8	28.8007	27.162	31.0075	25.6928	nd	nd
	10	21.66	20.2	30.5184	27.756	29.8263	24.7263	nd	nd
	11	20.59	19.75	28.0363	28.8375	25.8719	22.8849	nd	nd
	12	19.92	19.26	24.6087	25.5669	25.8917	22.0844	nd	nd
	13	26.69	24.46	31.7936	39.2164	30.9736	28.6772	nd	nd
	14	30.81	29.99	NEG	38.484	37.2558	33.9122	nd	nd
	15	30.41	29.92	38.9791	NEG	38.2964	32.3242	nd	nd
	16	21.93	19.66	26.7607	25.6762	26.5665	23.4995	nd	nd
	17	21.7	19.39	26.6712	27.0774	26.0346	23.3634	nd	nd
	18	23.04	20.29	30.0636	26.717	29.9695	23.889	nd	nd
	19	23.41	23.09	25.7507	23.9379	25.7333	22.7768	nd	nd
	20	29.8	29.73	34.4509	34.7043	30.7547	29.1351	nd	nd
	21	28.93	27.37	36.4068	NEG	32.8332	32.1891	nd	nd
	22	24.42	23.86	27.3344	30.7888	25.624	22.7461	nd	nd
	23	21.52	32.42	35.4452	39.7774	33.6854	32.2152	nd	nd
	24	26.93	25.9	28.6537	27.4788	31.0353	26.2429	nd	nd
	25	22.82	21.71	26.7527	28.2321	25.1116	23.1979	nd	nd
	26	21.44	19.7	25.6771	26.1848	24.7822	20.9636	nd	nd
	27	20.39	18.96	23.1736	22.0805	25.3721	20.3568	nd	nd
	28	27.31	26.13	32.811	29.0758	28.2959	27.8125	nd	nd
	29	26.98	25.89	32.8746	33.8321	33.4185	27.9306	nd	nd
	30	25.46	24.43	30.1302	27.7671	30.1494	26.4092	nd	nd
	31	22.53	22.04	29.8254	27.0161	28.0721	24.4617	nd	nd
	32	30.25	28.48	36.8123	34.5998	36.7002	32.2632	nd	nd
	33	21.5	19.9	26.4005	25.8848	27.4404	23.3875	nd	nd
	34	22.09	20.7	30.8074	26.8224	28.1744	24.1409	nd	nd
	35	21.02	19.38	26.4013	35.6512	23.6941	21.7836	nd	nd
	36	20.85	19.62	25.9446	26.9606	24.8841	22.1887	nd	nd
	37	28.72	28.57	34.2031	37.4351	33.004	30.1912	nd	nd
	38	29.12	29.79	36.3219	NEG	33.3587	31.2382	nd	nd
	39	21.46	20.74	28.9309	39.0476	24.1326	23.4056	nd	nd
	40	22.58	21.84	28.0138	30.2529	25.9524	24.2909	nd	nd
	41	23.51	24.09	32.2445	36.5333	28.067	26.1644	nd	nd
	42	22.81	22.42	29.2589	32.8977	27.5484	25.1028	nd	nd
	43	22.68	22.26	32.9428	32.3085	33.0803	26.5583	nd	nd
	44	29.96	30.73	37.5205	NEG	35.9005	35.2901	nd	nd
	45	28.87	28.89	36.5883	NEG	32.6929	35.1126	nd	nd
	46	36.95	38.01	NEG	NEG	NEG	NEG	nd	nd
	47	33.31	33.3	35.5479	NEG	NEG	NEG	nd	nd
	48	33.83	33.71	NEG	NEG	NEG	37.937	nd	nd
	49	37.11	35.48	NEG	NEG	NEG	NEG	nd	nd
	50	36.36	36.95	NEG	NEG	NEG	NEG	nd	nd
Experiment #2	51	15.43	13.64	22.2934	25.532	19.4616	16.6823	17.6747	16.2675
	52	12.32	10.17	17.2871	20.1658	15.5855	15.3408	14.9713	14.6073
	53	17.61	17.14	24.7428	26.4997	21.6284	18.9735	19.4339	18.1375
	54	16.95	16.75	23.5961	23.3186	20.6079	19.2963	19.079	18.3415
	55	19.29	18.63	24.0992	22.3827	26.8967	20.9351	24.1853	19.2665
	56	24.21	22.74	31.568	37.1879	27.437	26.9658	28.3903	25.3581
	57	26.26	26.53	32.5145	36.5037	30.9917	28.772	29.3915	27.4042
	58	27.68	27.68	34.4375	36.7113	31.605	29.7943	29.3026	28.4463
	59	21.73	21.28	29.2108	29.0004	25.9272	22.9916	25.4504	21.483
	60	24.39	24.02	28.5873	28.9049	26.952	26.1835	24.9201	24.5619
	61	20.32	19.63	26.1791	27.4479	23.7937	22.7566	22.5909	20.7578
	62	27.81	27.45	34.2688	35.8987	32.2383	27.8874	29.5725	28.2227
	63	23.92	24.28	28.7984	31.4234	26.96	25.9047	25.5669	25.1703
	64	29.6	29.18	38.184	NEG	34.6727	31.4615	32.8277	29.5598
	65	27.37	27.72	32.4239	32.5031	32.3416	26.8198	29.9587	29.0483
	66	29.99	29.88	35.5944	NEG	33.5632	32.2235	32.3812	30.6148
	67	27.02	26.36	32.9103	37.7582	30.4836	25.6599	29.1484	26.1181
	68	27.45	26.65	31.0844	29.4717	31.9307	28.3807	29.7428	26.1586
	69	21.58	21.55	26.7048	26.0001	24.9911	24.3637	23.6615	22.8817
	70	26.18	25.73	35.5029	30.319	31.2058	27.0569	30.5611	25.6979
	71	20.86	20.81	24.8386	24.5825	23.729	22.878	22.0207	21.1802
	72	23.46	20.31	27.7934	28.9107	25.462	23.3299	23.8447	21.8335
	73	30.65	27.69	38.2841	NEG	32.3667	30.1411	31.2832	28.5314
	74	26.42	25.99	32.3421	39.8729	30.6265	27.3098	28.6214	25.9133
	75	21.52	19.93	27.5899	30.0182	24.5773	23.1689	23.4912	21.5679
	76	24.73	24.66	30.7425	34.7818	28.4193	26.2408	26.6367	24.4696
	77	24.65	24.98	32.5858	36.4578	26.5301	26.6735	27.1925	25.6433
	78	21.64	21.48	28.3256	30.188	25.5367	23.3177	23.2354	21.9112
	79	22.54	20.99	27.6362	30.5357	26.524	22.8635	24.5867	22.3202
	80	25.25	23.72	35.7839	35.7263	28.8956	25.2303	28.4452	25.3132
	81	28.96	27.27	38.1019	36.8972	33.5833	29.9234	32.2712	28.1953
	82	20.33	20.33	28.2343	28.7739	24.5447	22.8718	24.2581	21.6912
	83	25.59	25.06	35.7262	37.6664	32.9108	27.3567	30.352	25.7052
	84	26.08	25.13	33.88	32.5602	35.952	29.6193	31.7812	29.3462
	85	20.54	19.49	28.4248	27.5399	26.1336	22.1894	24.9008	20.6208
	86	21.76	20.6	28.7543	26.9253	25.9461	23.107	23.2386	21.2384
	87	22.94	22.5	29.4929	33.6661	26.6474	24.9252	24.3851	22.9251
	88	20.48	19.44	27.8258	24.6001	25.6696	20.7794	23.5101	20.9051
	89	20.38	19.71	24.8773	25.5044	27.3488	21.6654	23.093	20.4442
	90	22.36	21.65	28.9378	27.2722	30.6458	23.4801	24.8059	21.5457
	91	22.97	23.26	29.2163	31.4453	27.9814	25.2952	25.9714	24.2898
	92	27.5	27.54	34.341	39.3499	32.7224	29.7478	30.4846	28.3347
	93	24.67	24.26	30.9452	33.8732	28.1518	26.3941	26.1188	24.5593
	94	26.9	27.21	32.5722	33.0798	31.1528	30.1285	29.2447	28.8262
	95	26.21	26.22	36.1579	36.6101	33.9153	32.5119	32.2982	30.8654
	96	36.95	36.22	39.7734	NEG	38.1358	NEG	NEG	36.7611
	97	30.95	30.84	38.2492	NEG	36.411	32.9125	34.4791	30.861
	98	38.07	38.13	NEG	NEG	NEG	NEG	NEG	NEG
	99	35.72	35.5	NEG	NEG	NEG	38.3066	38.444	36.5574
	100	34.57	35.48	NEG	NEG	NEG	38.1278	39.1447	34.6095
Experiment #3	101	18.35	17.65	26.3792	25.0748	22.4981	19.6249	22.6447	18.0035
	102	18.23	17.51	24.298	24.9588	21.7081	20.0886	20.2977	18.0622
	103	19.5	19.08	27.1399	25.2696	25.1491	20.3997	24.3512	19.3583
	104	16.78	16.26	22.5067	22.1001	20.7339	18.2196	18.1819	16.666
	105	17.83	17.58	23.4914	24.475	21.5265	18.1345	19.2564	16.12
	106	28.8	28.51	34.6254	32.6535	NEG	31.6071	33.2561	27.4368
	107	24.69	24.35	30.968	30.0407	31.5378	26.3476	29.4008	23.1261
	108	24.86	25.7	36.2396	33.5003	31.0844	26.9052	31.9523	25.464
	109	28.18	27.83	35.4607	39.719	33.5471	28.7821	30.9671	27.3909
	110	25.69	24.95	31.4302	33.3796	28.963	27.2031	26.5735	24.8622
	111	24.59	23.79	29.6651	33.9287	28.074	26.2423	26.4134	24.2682
	112	23.3	23.31	29.555	31.5092	25.8862	23.6614	24.3895	22.4138
	113	23.27	22.93	29.523	30.8509	27.9923	25.3255	25.115	23.2102
	114	28.16	28.1	33.7753	31.7926	33.8791	30.5796	33.5052	27.9403
	115	22.47	21.68	28.2459	24.7236	29.2565	23.9648	26.5654	21.9493
	116	22.99	20.83	29.4716	31.594	26.7031	25.3342	24.1921	22.8233
	117	28.89	27.47	36.4985	38.3872	33.8605	30.3189	31.2128	28.613
	118	28.62	27.41	36.5645	38.8814	30.8787	30.3276	30.1395	28.302
	119	26.87	30.37	36.1984	38.623	31.4977	29.4513	29.636	27.9893
	120	19.78	21.95	24.7417	26.9492	22.4938	20.0838	20.6566	19.3843
	121	26.41	24.15	32.6468	34.3655	30.0827	27.7697	27.9818	26.1012
	122	22.32	19.85	27.2906	28.8526	25.1602	23.7083	22.7429	21.894
	123	22.06	22.64	27.1928	28.7017	25.3318	23.5571	23.0681	22.9332
	124	24.76	27.23	33.7145	34.1511	32.795	24.0299	30.772	25.4218
	125	20.26	22.59	27.6761	28.3123	24.5765	22.2635	22.2954	20.4114
	126	25.87	25.67	30.6248	30.7089	33.1987	24.3371	29.5777	25.3494
	127	22.87	25.24	31.7074	26.7022	30.3856	23.0564	27.1928	23.2916
	128	22.52	24.68	29.2422	27.3224	29.1272	21.6367	26.6421	23.0687
	129	25.65	26.6	32.966	37.4766	29.4392	27.719	27.7055	25.4268
	130	29.76	28.53	37.851	NEG	33.7268	31.6096	31.2662	29.3039
	131	22.3	20.31	30.04	31.3217	30.4136	23.2687	28.4106	22.7709
	132	27.41	25.35	35.6404	34.4869	31.9808	28.9559	30.3934	26.9826
	133	24.89	22.99	34.0449	36.5967	28.9834	27.0006	27.4292	24.2639
	134	30.38	29.55	35.0702	39.183	32.5345	30.0219	29.5949	27.5684
	135	19.41	21.73	24.905	22.5573	23.3364	20.4436	21.829	18.8691
	136	19.1	21.72	24.6888	26.2419	22.7856	20.7087	20.6071	18.6893
	137	22.95	21.85	25.3444	22.3752	27.7073	21.1927	23.7013	19.2752
	138	24.82	24.64	27.4868	25.8785	29.332	23.7809	25.5657	22.3589
	139	27.86	22.37	33.2882	34.8643	30.672	26.8827	27.5794	24.6395
	140	26.78	25.81	35.2488	38.5208	31.3342	28.2975	29.5108	27.9356
	141	26.38	26.48	31.7082	31.6308	30.3733	24.1589	28.2985	26.1064
	142	21.97	20.99	28.8878	29.5139	22.2439	23.6421	24.2462	21.8297
	143	20.44	22.5	26.155	25.271	27.1854	21.9687	24.8195	20.3862
	144	26.25	28.73	37.7075	36.0255	35.6831	29.6759	29.5367	27.2237
	145	20.13	22.56	30.4499	29.9984	24.6296	22.1007	23.8679	20.835
	146	34.46	35.69	NEG	NEG	NEG	36.4728	NEG	36.0652
	147	35.6	34.47	NEG	NEG	NEG	NEG	NEG	NEG
	148	32.85	33.73	NEG	NEG	38.3772	36.2669	35.7694	33.9624
	149	30.72	29.99	38.0446	NEG	34.8094	33.2071	32.7156	30.9126
	150	31.47	33.87	NEG	NEG	NEG	36.0974	38.3487	35.1207

## Sheet: S1B Table
S1B Table. CT values from COVID-19 patient NP swabs following direct RT-qPCR versus standard RT-qPCR for EXO RNA that was spiked into the swab diluent. 150 NP swab samples representing high (CT values less than 20), intermediate (CT values of 20-30), or low (CT values of more than 30) SARS-CoV-2 RNA loads as determined by clinical RT-qPCR at UW in Seattle (labeled “original clinical RT-qPCR”) wer…
		Original clinical RT-qPCR (20 µL swab diluent equivalent)		Direct RT-PCR (3 µL swab diluent)		Standard RT-qPCR (3 µL swab diluent equivalent)		Standard RT-qPCR (20 µL swab diluent equivalent)
	NP Swab Donor	No Heat	No Heat	95oC	No Heat	95oC	No Heat	95oC	No Heat
		EXO	EXO	EXO	EXO	EXO	EXO	EXO	EXO
Experiment #1	1	nd	nd	26.0867	26.1681	25.2494	23.7091	nd	nd
	2	nd	nd	26.5487	26.2742	26.2365	24.2852	nd	nd
	3	nd	nd	26.1908	26.5684	24.8117	23.7149	nd	nd
	4	nd	nd	26.5494	26.0478	23.5002	22.9921	nd	nd
	5	nd	nd	25.6644	25.6979	28.4498	25.0741	nd	nd
	6	nd	nd	26.4564	26.6911	28.5286	26.6548	nd	nd
	7	nd	nd	26.3368	26.4962	27.3039	26.7641	nd	nd
	8	nd	nd	25.4451	26.0006	27.4105	26.9431	nd	nd
	9	nd	nd	25.3835	26.0056	28.0703	26.685	nd	nd
	10	nd	nd	24.9705	26.0323	26.8948	25.8739	nd	nd
	11	nd	nd	26.737	26.1893	26.6329	25.8759	nd	nd
	12	nd	nd	27.6663	26.7942	26.4516	25.6026	nd	nd
	13	nd	nd	26.7141	26.5991	27.6092	27.1797	nd	nd
	14	nd	nd	26.3832	26.2501	28.9561	27.308	nd	nd
	15	nd	nd	26.3879	26.725	26.9621	27.1924	nd	nd
	16	nd	nd	25.347	26.1284	27.4475	25.6653	nd	nd
	17	nd	nd	26.0663	26.7049	26.4261	25.9429	nd	nd
	18	nd	nd	26.5483	26.4612	26.8994	25.9359	nd	nd
	19	nd	nd	25.4931	25.8119	26.7776	26.1934	nd	nd
	20	nd	nd	26.2509	26.9896	26.9269	27.5844	nd	nd
	21	nd	nd	26.7087	27.4528	27.5257	27.2002	nd	nd
	22	nd	nd	26.1698	26.4541	26.3684	25.6007	nd	nd
	23	nd	nd	26.6354	26.5494	26.8849	27.2757	nd	nd
	24	nd	nd	25.5208	26.1491	27.2849	26.8016	nd	nd
	25	nd	nd	26.0203	26.3881	26.5754	25.7257	nd	nd
	26	nd	nd	26.6869	27.0713	26.6033	24.1269	nd	nd
	27	nd	nd	25.4262	25.4205	26.8113	24.4629	nd	nd
	28	nd	nd	26.2113	26.6544	26.9273	27.6448	nd	nd
	29	nd	nd	25.1245	26.5767	27.6619	27.2111	nd	nd
	30	nd	nd	25.4538	26.1204	27.8117	26.9385	nd	nd
	31	nd	nd	26.0137	26.1152	26.7335	26.5765	nd	nd
	32	nd	nd	25.2604	26.078	28.1468	27.3531	nd	nd
	33	nd	nd	25.545	26.7213	27.3782	26.2119	nd	nd
	34	nd	nd	25.1352	25.9881	27.1459	25.9974	nd	nd
	35	nd	nd	28.0332	30.8085	25.8247	25.6688	nd	nd
	36	nd	nd	26.3398	26.7106	26.3925	25.5034	nd	nd
	37	nd	nd	26.8534	27.0623	27.2693	27.3322	nd	nd
	38	nd	nd	26.63	26.8798	27.4342	27.5437	nd	nd
	39	nd	nd	26.7059	27.3971	26.4133	25.8136	nd	nd
	40	nd	nd	26.6723	26.9872	26.8496	26.0795	nd	nd
	41	nd	nd	26.5961	26.9133	26.5473	26.6795	nd	nd
	42	nd	nd	26.4242	27.1147	26.7382	26.4784	nd	nd
	43	nd	nd	26.9178	26.8024	26.8956	27.999	nd	nd
	44	nd	nd	26.664	26.8616	26.7657	29.7979	nd	nd
	45	nd	nd	26.3356	26.8121	27.4427	29.2087	nd	nd
	46	nd	nd	26.2917	26.466	27.6658	28.8441	nd	nd
	47	nd	nd	25.7137	26.1957	28.537	29.8211	nd	nd
	48	nd	nd	26.8787	27.2143	26.6751	29.5096	nd	nd
	49	nd	nd	27.2869	26.7438	26.762	28.9248	nd	nd
	50	nd	nd	27.9157	26.7158	26.6996	29.1821	nd	nd
Experiment #2	51	nd	nd	25.8926	27.5337	32.5878	29.9	21.0967	19.688
	52	nd	nd	26.0693	26.4567	NEG	30.1	17.8496	17.7879
	53	nd	nd	26.4065	26.2099	31.2596	33.6369	22.6142	22.7726
	54	nd	nd	26.3681	26.2634	32.4995	32.4976	23.0319	22.5715
	55	nd	nd	25.6807	25.7104	32.1788	30.1552	26.9116	23.1203
	56	nd	nd	25.2695	25.7292	31.6331	30.3657	27.8728	26.1919
	57	nd	nd	26.9232	26.862	30.7448	30.946	26.5069	26.8645
	58	nd	nd	26.6471	27.1183	30.7134	30.8384	26.4752	26.6677
	59	nd	nd	26.4719	26.2976	29.5976	30.5048	26.2718	24.3428
	60	nd	nd	25.2972	25.2745	31.0971	31.0581	25.9939	25.9778
	61	nd	nd	31.1511	26.7411	30.5511	30.5664	25.2864	24.6291
	62	nd	nd	26.9798	26.9616	31.7524	31.1884	26.5165	27.305
	63	nd	nd	25.397	25.7204	30.7637	30.0314	26.8564	26.6052
	64	nd	nd	26.5752	26.7141	31.3059	30.9518	27.3372	26.8592
	65	nd	nd	25.9481	26.4395	31.6885	30.5187	27.6516	26.7757
	66	nd	nd	28.3589	26.7449	30.8301	31.1745	26.8959	26.6672
	67	nd	nd	26.9423	26.8537	32.1224	31.3284	26.7198	26.7519
	68	nd	nd	25.7528	26.2127	31.555	31.7651	27.9255	26.3136
	69	nd	nd	25.1276	25.182	30.9645	30.9049	25.8669	25.9446
	70	nd	nd	26.587	26.4447	31.695	31.0055	26.5454	27.3554
	71	nd	nd	25.2207	25.3492	30.2642	29.8706	25.5716	24.6126
	72	nd	nd	26.5484	26.8043	30.534	30.1465	26.492	25.0069
	73	nd	nd	26.4644	26.4734	30.7789	31.1344	26.6297	26.7457
	74	nd	nd	27.2004	26.8479	30.8304	30.8277	26.6954	26.7195
	75	nd	nd	26.5517	26.4339	30.1911	31.8415	25.6918	24.5152
	76	nd	nd	26.4818	26.8145	30.7605	30.9965	26.3872	25.8862
	77	nd	nd	26.8474	27.6259	31.0188	31.0783	26.5721	27.3091
	78	nd	nd	26.8846	26.9554	31.5436	31.2133	25.5384	25.0615
	79	nd	nd	26.0481	26.4969	30.6723	29.9755	26.8292	25.4339
	80	nd	nd	26.1956	27.1314	31.2078	30.3961	26.9782	26.4336
	81	nd	nd	26.0572	26.3716	30.8179	31.1701	26.9008	27.191
	82	nd	nd	26.8147	27.0428	30.0604	30.5207	26.119	24.6158
	83	nd	nd	27.4534	26.8648	30.8229	31.323	26.6143	26.4787
	84	nd	nd	25.4528	26.1121	31.6225	32.4256	27.7537	27.0093
	85	nd	nd	26.1912	26.4181	30.9508	32.1031	26.2766	24.3359
	86	nd	nd	26.5537	26.7702	31.2148	30.8423	25.3718	24.9469
	87	nd	nd	26.3466	26.8429	30.8395	29.9864	26.4354	25.6433
	88	nd	nd	25.3856	26.1084	31.5182	30.9834	27.0091	24.3144
	89	nd	nd	25.844	26.0151	31.9776	31.6446	26.132	23.6527
	90	nd	nd	25.8225	26.2472	31.934	30.6691	26.928	24.3315
	91	nd	nd	26.6738	26.7478	30.6648	32.055	25.9643	25.8885
	92	nd	nd	26.2963	26.6338	31.0171	32.3434	26.6788	26.7656
	93	nd	nd	26.9546	26.8129	31.3432	26.7749	26.3592	26.8582
	94	nd	nd	25.897	26.024	31.9137	28.6524	27.0679	28.812
	95	nd	nd	25.7389	25.7569	31.2017	25.7979	27.5346	27.9314
	96	nd	nd	26.8817	26.8776	31.4398	26.4757	27.4954	26.6159
	97	nd	nd	26.7961	26.9286	30.7029	26.1908	26.6803	27.3725
	98	nd	nd	26.4533	26.9088	30.9661	26.5903	26.7579	26.4264
	99	nd	nd	27.2744	26.7107	31.0292	26.7261	26.7613	26.8301
	100	nd	nd	26.505	26.6494	31.133	26.581	26.5738	27.26
Experiment #3	101	nd	nd	25.8328	25.9364	24.8482	23.0034	25.1702	21.4949
	102	nd	nd	25.9194	26.1323	24.4464	23.6745	23.2506	21.331
	103	nd	nd	25.9526	25.7841	27.257	24.1121	25.9254	23.6159
	104	nd	nd	25.5262	25.8449	23.9855	21.9642	22.1703	20.6199
	105	nd	nd	25.8654	26.364	24.6567	21.6139	22.9524	19.7976
	106	nd	nd	25.331	25.618	28.9054	26.4014	28.9518	26.5958
	107	nd	nd	25.1	25.8144	26.9469	26.7127	28.176	25.0198
	108	nd	nd	25.986	26.0929	26.3617	26.6131	26.5883	26.9821
	109	nd	nd	25.7651	26.4078	26.5047	27.5206	26.6271	26.6484
	110	nd	nd	26.0535	26.7356	26.2215	27.6314	26.0214	26.0013
	111	nd	nd	26.3782	26.3175	27.4881	26.3799	26.4199	26.326
	112	nd	nd	25.8324	26.4896	26.8961	25.7046	25.9071	25.2642
	113	nd	nd	26.3724	26.4708	26.2679	25.8639	26.3602	25.5478
	114	nd	nd	25.2889	25.8097	27.337	26.5485	29.147	26.6217
	115	nd	nd	25.1029	25.4874	27.6082	26.2287	27.6019	24.7229
	116	nd	nd	25.9618	26.5365	26.4469	26.464	25.7536	25.3168
	117	nd	nd	25.7433	26.1	26.4532	27.9653	26.5403	26.7117
	118	nd	nd	25.9665	26.2491	26.5076	28.2315	26.5115	26.9459
	119	nd	nd	25.7275	26.1025	27.4508	26.7747	26.4386	26.9503
	120	nd	nd	25.7503	26.523	25.308	24.005	23.7846	22.8294
	121	nd	nd	26.309	26.6626	25.9282	26.3833	26.434	26.4586
	122	nd	nd	25.9415	26.7078	26.0374	25.7163	25.1381	24.7593
	123	nd	nd	25.1071	25.4059	25.9248	25.9815	25.2468	25.3888
	124	nd	nd	25.9718	26.2435	26.3499	26.5303	26.5019	26.8736
	125	nd	nd	25.8128	26.8121	25.7977	25.3542	24.5216	24.0572
	126	nd	nd	25.5291	26.0071	28.756	26.654	28.821	26.721
	127	nd	nd	24.9665	26.1556	27.2468	25.6145	26.2503	25.926
	128	nd	nd	25.2147	25.6639	28.3342	24.5629	27.5433	25.6926
	129	nd	nd	25.5814	26.3707	26.4298	26.4951	26.5487	26.5042
	130	nd	nd	25.6748	26.1686	26.294	27.3606	26.6516	26.7297
	131	nd	nd	26.2454	26.7065	26.5365	25.7331	26.5017	25.8299
	132	nd	nd	25.9758	26.0169	26.5599	26.9007	26.5596	27.3758
	133	nd	nd	25.9319	26.2943	26.4235	27.7691	26.4794	26.0196
	134	nd	nd	25.4426	26.6778	26.7731	28.1197	26.7072	26.8627
	135	nd	nd	25.2659	25.2793	26.39	23.9272	24.8662	22.6175
	136	nd	nd	25.295	26.2864	25.6064	24.0516	23.6713	22.1236
	137	nd	nd	25.0384	25.2696	27.7079	24.1932	26.4989	22.6011
	138	nd	nd	25.3178	25.8718	28.7513	25.9749	27.5745	25.3834
	139	nd	nd	25.479	26.042	26.3383	26.6854	26.0715	26.3304
	140	nd	nd	26.1597	26.2505	26.4074	27.1796	26.4122	26.7278
	141	nd	nd	25.2906	26.4585	28.208	26.5801	28.0177	27.6916
	142	nd	nd	25.9584	26.5815	24.7875	26.46	25.8442	24.659
	143	nd	nd	25.166	25.6182	29.3959	25.3628	27.2143	24.6406
	144	nd	nd	26.4973	26.5271	26.7447	26.8324	26.3522	26.5521
	145	nd	nd	25.4301	26.4563	25.7654	24.7199	25.8339	24.0707
	146	nd	nd	26.0321	26.2826	26.3919	26.731	26.5284	28.6102
	147	nd	nd	25.7939	26.3703	26.4014	26.3686	26.3228	26.8798
	148	nd	nd	25.6913	26.9647	26.5114	26.7511	26.9787	26.611
	149	nd	nd	26.4022	26.594	26.7842	26.8101	26.7559	26.8575
	150	nd	nd	26.1089	26.8425	26.591	27.4331	26.6101	26.6717
